# Supplementary material for: Variant in the synaptonemal complex protein SYCE2 associates with pregnancy loss through effect on recombination
Source: Nat Struct Mol Biol. 2024 Jan 29;31(4):710–6. doi: 10.1038/s41594-023-01209-y (PMC11026158; doi:10.1038/s41594-023-01209-y)
Supplement: Supplementary file 4 — Statistical source data. [file 41594_2023_1209_MOESM4_ESM.xlsx]

## Sheet: Fig4A
Chr	x	y	errlo_x	errhi_x	errlo_y	errhi_y
chr1	50.6769	46.1016	50.5262	50.8186	45.0317	47.2122
chr2	52.5947	46.5816	52.4249	52.7484	45.5061	47.7754
chr3	42.2496	38.8829	42.1159	42.3887	37.984	39.8386
chr4	41.2621	37.8167	41.1225	41.4005	36.8961	38.7125
chr5	39.672	36.3577	39.5373	39.8032	35.4166	37.2479
chr6	36.2235	33.4975	36.0993	36.353	32.7688	34.271
chr7	34.4228	31.2961	34.3083	34.5486	30.4841	32.1379
chr8	32.7342	30.3054	32.6118	32.8561	29.613	31.0299
chr9	29.0065	26.6188	28.8949	29.1154	25.9146	27.3059
chr10	29.9534	28.8587	29.8484	30.0608	28.1983	29.5146
chr11	30.1323	28.8789	30.015	30.2497	28.2026	29.6006
chr12	29.3773	27.9669	29.2638	29.4931	27.315	28.6526
chr13	28.275	27.0598	28.1826	28.3733	26.4342	27.6528
chr14	27.5242	26.5884	27.427	27.6205	25.9668	27.2174
chr15	26.8313	26.0973	26.7388	26.919	25.4497	26.733
chr16	20.1396	19.0387	20.0621	20.2186	18.6004	19.5399
chr17	19.2648	19.0896	19.1867	19.3396	18.6194	19.5446
chr18	17.7529	17.1822	17.6828	17.8306	16.7332	17.6137
chr19	13.8436	13.5438	13.7852	13.9011	13.2254	13.8834
chr20	14.2887	14.2218	14.2325	14.3462	13.8809	14.5514
chr21	14.6213	14.1868	14.567	14.6826	13.8491	14.5298
chr22	15.9774	15.6846	15.9136	16.0385	15.2763	16.0758

## Sheet: Fig4B
x	y	group
5	0.0459581	Non-carriers
10	0.0405452	Non-carriers
15	0.0327536	Non-carriers
20	0.0204435	Non-carriers
25	0.0198535	Non-carriers
30	0.0305342	Non-carriers
35	0.0231453	Non-carriers
40	0.0224523	Non-carriers
45	0.0342052	Non-carriers
50	0.0125349	Non-carriers
55	0.00836752	Non-carriers
60	0.0165056	Non-carriers
65	0.0262404	Non-carriers
70	0.0260812	Non-carriers
75	0.0302064	Non-carriers
80	0.010292	Non-carriers
85	0.0219372	Non-carriers
90	0.000140473	Non-carriers
95	0.00647581	Non-carriers
100	0.0171611	Non-carriers
105	0.0222697	Non-carriers
110	0.0199191	Non-carriers
115	0.0104184	Non-carriers
120	0.0240022	Non-carriers
125	0.0188281	Non-carriers
130	0.0263762	Non-carriers
135	0.00901369	Non-carriers
140	0.0160514	Non-carriers
145	0.0106104	Non-carriers
150	0.0173484	Non-carriers
155	0.0138975	Non-carriers
160	0.0112472	Non-carriers
165	0.0204061	Non-carriers
170	0.034842	Non-carriers
175	0.0187719	Non-carriers
180	0.0147403	Non-carriers
185	0.00699556	Non-carriers
190	0.0199706	Non-carriers
195	0.0104372	Non-carriers
200	0.0170862	Non-carriers
205	0.0216235	Non-carriers
210	0.0194836	Non-carriers
215	0.0449561	Non-carriers
220	0.0266852	Non-carriers
225	0.0267133	Non-carriers
230	0.0445487	Non-carriers
235	0.0250745	Non-carriers
240	0.00184956	Non-carriers
245	0	Non-carriers
5	0.0587174	Carriers
10	0.0382766	Carriers
15	0.0334669	Carriers
20	0.0256513	Carriers
25	0.0256513	Carriers
30	0.0316633	Carriers
35	0.0240481	Carriers
40	0.0248497	Carriers
45	0.0332665	Carriers
50	0.0126253	Carriers
55	0.00841683	Carriers
60	0.0198397	Carriers
65	0.0222445	Carriers
70	0.0228457	Carriers
75	0.0236473	Carriers
80	0.00721443	Carriers
85	0.0204409	Carriers
90	0.000200401	Carriers
95	0.00641283	Carriers
100	0.0122244	Carriers
105	0.0178357	Carriers
110	0.0174349	Carriers
115	0.00881764	Carriers
120	0.0172345	Carriers
125	0.0154309	Carriers
130	0.0172345	Carriers
135	0.00601202	Carriers
140	0.0106212	Carriers
145	0.00981964	Carriers
150	0.0146293	Carriers
155	0.0154309	Carriers
160	0.0112224	Carriers
165	0.0194389	Carriers
170	0.0360721	Carriers
175	0.0186373	Carriers
180	0.0142285	Carriers
185	0.00701403	Carriers
190	0.0236473	Carriers
195	0.0116232	Carriers
200	0.0190381	Carriers
205	0.0266533	Carriers
210	0.0174349	Carriers
215	0.0446894	Carriers
220	0.0280561	Carriers
225	0.0250501	Carriers
230	0.0567134	Carriers
235	0.0356713	Carriers
240	0.00260521	Carriers
245	0	Carriers

## Sheet: Fig4C
Chr	x	y	errlo_y	errhi_y	lmwts
chr1	248.956	-0.340415	-0.408382	-0.272449	28.8384
chr2	242.194	-0.404026	-0.472189	-0.335863	28.7551
chr3	198.296	-0.27261	-0.340852	-0.204367	28.7215
chr4	190.215	-0.266176	-0.334463	-0.197889	28.7028
chr5	181.538	-0.277866	-0.346508	-0.209224	28.5545
chr6	170.806	-0.243499	-0.312039	-0.174959	28.5969
chr7	159.346	-0.279918	-0.348848	-0.210988	28.4352
chr8	145.139	-0.229454	-0.29829	-0.160618	28.474
chr9	138.395	-0.239602	-0.308765	-0.17044	28.3395
chr10	133.797	-0.115478	-0.184267	-0.0466898	28.4937
chr11	135.087	-0.123429	-0.192628	-0.0542299	28.3246
chr12	133.275	-0.138593	-0.20758	-0.0696059	28.4116
chr13	114.364	-0.14363	-0.21381	-0.0734498	27.9288
chr14	107.044	-0.117465	-0.188404	-0.0465256	27.6298
chr15	101.991	-0.0832531	-0.15424	-0.0122663	27.6113
chr16	90.3383	-0.156672	-0.226978	-0.0863672	27.879
chr17	83.2574	-0.0310012	-0.101027	0.0390245	27.9903
chr18	80.3733	-0.0802227	-0.15038	-0.0100658	27.938
chr19	58.6176	-0.0552468	-0.12613	0.015636	27.6519
chr20	64.4442	-0.0131601	-0.0842188	0.0578986	27.5835
chr21	46.71	-0.0961769	-0.17282	-0.0195341	25.5739
chr22	50.8185	-0.0497143	-0.124783	0.0253539	26.1103

## Sheet: Fig4D
Chr	x	y	errlo_y	errhi_y	lmwts
chr1	248.956	-23.5065	-31.8146	-15.1984	23.5919
chr2	242.194	-31.2382	-39.3461	-23.1302	24.1742
chr3	198.296	-15.1449	-22.5815	-7.7083	26.3566
chr4	190.215	-16.2942	-23.608	-8.98036	26.799
chr5	181.538	-11.0534	-18.1371	-3.96981	27.6699
chr6	170.806	-5.73852	-12.5507	1.07366	28.7725
chr7	159.346	-6.42064	-13.0291	0.18781	29.6595
chr8	145.139	-4.20082	-10.5482	2.14657	30.8794
chr9	138.395	0.271883	-5.82742	6.37119	32.1353
chr10	133.797	0.0852128	-6.32923	6.49966	30.5566
chr11	135.087	5.00668	-1.06982	11.0832	32.256
chr12	133.275	0.955652	-5.24851	7.15982	31.5923
chr13	114.364	-0.751709	-6.06702	4.5636	36.8752
chr14	107.044	-2.30028	-7.29391	2.69335	39.2506
chr15	101.991	-6.49531	-11.6025	-1.38813	38.378
chr16	90.3383	4.45547	-0.782813	9.69374	37.4176
chr17	83.2574	4.8384	-0.512385	10.1892	36.6307
chr18	80.3733	5.45231	0.429432	10.4752	39.0221
chr19	58.6176	9.53688	4.90073	14.173	42.2772
chr20	64.4442	8.19149	3.53029	12.8527	42.05
chr21	46.71	0.426027	-3.29796	4.15002	52.6327
chr22	50.8185	4.59546	0.746178	8.44475	50.9193
