# Supplementary material for: Variant in the synaptonemal complex protein SYCE2 associates with pregnancy loss through effect on recombination
Source: Nat Struct Mol Biol. 2024 Jan 29;31(4):710–6. doi: 10.1038/s41594-023-01209-y (PMC11026158; doi:10.1038/s41594-023-01209-y)
Supplement: Supplementary file 5 — Statistical source data. [file 41594_2023_1209_MOESM5_ESM.xlsx]

## Sheet: ED_Fig1A
Chr	x	y	errlo_y	errhi_y	lmwts
chr1	248.956	-4.58782	-5.53615	-3.63949	2.06683
chr2	242.194	-6.01114	-7.05277	-4.96951	1.8817
chr3	198.296	-3.35099	-4.21885	-2.48313	2.25847
chr4	190.215	-3.44662	-4.3363	-2.55694	2.20308
chr5	181.538	-3.3168	-4.17619	-2.45742	2.28074
chr6	170.806	-2.73774	-3.52775	-1.94774	2.48104
chr7	159.346	-3.1247	-3.90717	-2.34222	2.50492
chr8	145.139	-2.4264	-3.18697	-1.66582	2.57705
chr9	138.395	-2.38959	-3.09529	-1.68389	2.77743
chr10	133.797	-1.09975	-1.78244	-0.417066	2.87107
chr11	135.087	-1.23802	-1.96279	-0.513249	2.70436
chr12	133.275	-1.40291	-2.10084	-0.704976	2.80836
chr13	114.364	-1.21849	-1.82772	-0.609259	3.21723
chr14	107.044	-0.942394	-1.5521	-0.332688	3.21473
chr15	101.991	-0.724232	-1.32803	-0.120431	3.24617
chr16	90.3383	-1.09747	-1.58773	-0.607204	3.99794
chr17	83.2574	-0.18312	-0.654561	0.288321	4.15755
chr18	80.3733	-0.578486	-1.05813	-0.0988463	4.08649
chr19	58.6176	-0.302156	-0.670802	0.0664895	5.31686
chr20	64.4442	-0.0673718	-0.41325	0.278506	5.66685
chr21	46.71	-0.438616	-0.787305	-0.0899268	5.6212
chr22	50.8185	-0.289139	-0.694616	0.116338	4.83395

## Sheet: ED_Fig1B
Chr	x	y	errlo_y	errhi_y	lmwts
chr1	248.956	-0.340415	-0.408382	-0.272449	28.8384
chr2	242.194	-0.404026	-0.472189	-0.335863	28.7551
chr3	198.296	-0.27261	-0.340852	-0.204367	28.7215
chr4	190.215	-0.266176	-0.334463	-0.197889	28.7028
chr5	181.538	-0.277866	-0.346508	-0.209224	28.5545
chr6	170.806	-0.243499	-0.312039	-0.174959	28.5969
chr7	159.346	-0.279918	-0.348848	-0.210988	28.4352
chr8	145.139	-0.229454	-0.29829	-0.160618	28.474
chr9	138.395	-0.239602	-0.308765	-0.17044	28.3395
chr10	133.797	-0.115478	-0.184267	-0.0466898	28.4937
chr11	135.087	-0.123429	-0.192628	-0.0542299	28.3246
chr12	133.275	-0.138593	-0.20758	-0.0696059	28.4116
chr13	114.364	-0.14363	-0.21381	-0.0734498	27.9288
chr14	107.044	-0.117465	-0.188404	-0.0465256	27.6298
chr15	101.991	-0.0832531	-0.15424	-0.0122663	27.6113
chr16	90.3383	-0.156672	-0.226978	-0.0863672	27.879
chr17	83.2574	-0.0310012	-0.101027	0.0390245	27.9903
chr18	80.3733	-0.0802227	-0.15038	-0.0100658	27.938
chr19	58.6176	-0.0552468	-0.12613	0.015636	27.6519
chr20	64.4442	-0.0131601	-0.0842188	0.0578986	27.5835
chr21	46.71	-0.0961769	-0.17282	-0.0195341	25.5739
chr22	50.8185	-0.0497143	-0.124783	0.0253539	26.1103

## Sheet: ED_Fig1C
Chr	x	y	errlo_y	errhi_y	lmwts
chr1	248.956	-6.29453	-10.9468	-1.64221	0.421383
chr2	242.194	-11.6317	-16.27	-6.99335	0.422636
chr3	198.296	-4.49819	-7.61789	-1.3785	0.628338
chr4	190.215	-8.39951	-11.3887	-5.4103	0.655764
chr5	181.538	-6.41385	-9.16738	-3.66032	0.711881
chr6	170.806	-5.32734	-7.87563	-2.77905	0.769207
chr7	159.346	-4.88738	-7.13206	-2.64271	0.873248
chr8	145.139	-3.04678	-5.02848	-1.06509	0.98912
chr9	138.395	-3.07519	-4.81846	-1.33191	1.12439
chr10	133.797	-1.38328	-3.26987	0.503304	1.03899
chr11	135.087	-1.59187	-3.33557	0.151832	1.12411
chr12	133.275	-2.02159	-3.86166	-0.181525	1.06525
chr13	114.364	-1.55996	-2.74524	-0.374686	1.6537
chr14	107.044	-1.28586	-2.35056	-0.22117	1.84098
chr15	101.991	-1.41336	-2.50931	-0.317408	1.78848
chr16	90.3383	-1.29374	-2.23892	-0.348564	2.07378
chr17	83.2574	0.551472	-0.39915	1.5021	2.0619
chr18	80.3733	-0.725815	-1.60364	0.152012	2.23288
chr19	58.6176	-0.510082	-1.0998	0.0796363	3.32374
chr20	64.4442	-0.276003	-0.811489	0.259483	3.66036
chr21	46.71	-0.428884	-0.849211	-0.00855618	4.66318
chr22	50.8185	-0.327624	-0.836813	0.181566	3.84938

## Sheet: ED_Fig1D
Chr	x	y	errlo_y	errhi_y	lmwts
chr1	248.956	-0.148521	-0.293276	-0.00376595	13.5429
chr2	242.194	-0.343269	-0.47897	-0.207567	14.4459
chr3	198.296	-0.198746	-0.318734	-0.0787576	16.3369
chr4	190.215	-0.309326	-0.422669	-0.195983	17.2945
chr5	181.538	-0.22608	-0.338273	-0.113888	17.4716
chr6	170.806	-0.239784	-0.356473	-0.123096	16.7983
chr7	159.346	-0.248386	-0.356844	-0.139929	18.0731
chr8	145.139	-0.157099	-0.258729	-0.0554684	19.2869
chr9	138.395	-0.180282	-0.282057	-0.0785064	19.2593
chr10	133.797	-0.0705107	-0.17547	0.034449	18.6751
chr11	135.087	-0.0841749	-0.184822	0.0164723	19.4751
chr12	133.275	-0.102129	-0.206856	0.00259802	18.7166
chr13	114.364	-0.123108	-0.213177	-0.0330389	21.7621
chr14	107.044	-0.118823	-0.205252	-0.0323953	22.6788
chr15	101.991	-0.114094	-0.201424	-0.0267629	22.4444
chr16	90.3383	-0.128365	-0.219428	-0.0373022	21.5246
chr17	83.2574	0.0466275	-0.0460075	0.139263	21.1593
chr18	80.3733	-0.0766447	-0.165767	0.0124773	21.9932
chr19	58.6176	-0.0752971	-0.161493	0.0108984	22.7398
chr20	64.4442	-0.0490676	-0.134492	0.0363563	22.9453
chr21	46.71	-0.0768671	-0.159296	0.00556205	23.7788
chr22	50.8185	-0.0505235	-0.13221	0.0311635	23.9949

## Sheet: ED_Fig1E
Chr	x	y	errlo_y	errhi_y	lmwts
chr1	248.956	-4.11284	-5.01212	-3.21355	2.17955
chr2	242.194	-5.12096	-6.09804	-4.14389	2.00602
chr3	198.296	-3.40207	-4.20909	-2.59505	2.42874
chr4	190.215	-2.12422	-2.94506	-1.30338	2.38784
chr5	181.538	-2.67938	-3.45912	-1.89964	2.51371
chr6	170.806	-2.43663	-3.15361	-1.71966	2.73377
chr7	159.346	-2.28402	-3.00812	-1.55993	2.70689
chr8	145.139	-1.82417	-2.50205	-1.14629	2.89143
chr9	138.395	-1.63734	-2.27484	-0.999842	3.0746
chr10	133.797	-1.03646	-1.63959	-0.433326	3.24979
chr11	135.087	-1.26971	-1.92594	-0.613472	2.98682
chr12	133.275	-1.14699	-1.76864	-0.525335	3.15296
chr13	114.364	-1.12919	-1.66628	-0.592096	3.64941
chr14	107.044	-0.571186	-1.12082	-0.0215535	3.56616
chr15	101.991	-0.532536	-1.05295	-0.0121243	3.76639
chr16	90.3383	-0.791969	-1.23301	-0.350929	4.44419
chr17	83.2574	-0.393592	-0.814711	0.0275275	4.65441
chr18	80.3733	-0.0732937	-0.495252	0.348665	4.64518
chr19	58.6176	-0.147631	-0.489952	0.19469	5.7259
chr20	64.4442	-0.0302066	-0.380728	0.320315	5.59193
chr21	46.71	-0.377389	-0.718161	-0.0366165	5.75245
chr22	50.8185	-0.0118321	-0.37448	0.350816	5.40532

## Sheet: ED_Fig1F
Chr	x	y	errlo_y	errhi_y	lmwts
chr1	248.956	-0.327975	-0.398106	-0.257844	27.9483
chr2	242.194	-0.373707	-0.444874	-0.30254	27.5415
chr3	198.296	-0.306084	-0.378184	-0.233985	27.1852
chr4	190.215	-0.187782	-0.260896	-0.114669	26.8082
chr5	181.538	-0.254222	-0.327226	-0.181219	26.8487
chr6	170.806	-0.249157	-0.32137	-0.176944	27.1426
chr7	159.346	-0.233452	-0.307941	-0.158963	26.3132
chr8	145.139	-0.205136	-0.280349	-0.129923	26.0599
chr9	138.395	-0.195169	-0.27122	-0.119117	25.7727
chr10	133.797	-0.129455	-0.2038	-0.0551111	26.3644
chr11	135.087	-0.14671	-0.222724	-0.0706953	25.7852
chr12	133.275	-0.136923	-0.211389	-0.0624564	26.3214
chr13	114.364	-0.171845	-0.254387	-0.0893042	23.7465
chr14	107.044	-0.089875	-0.17683	-0.00292009	22.5413
chr15	101.991	-0.0952474	-0.183603	-0.00689161	22.1839
chr16	90.3383	-0.150323	-0.232126	-0.0685204	23.9609
chr17	83.2574	-0.0729662	-0.154028	0.00809575	24.1798
chr18	80.3733	-0.0174681	-0.100393	0.0654571	23.6366
chr19	58.6176	-0.0426223	-0.132411	0.047166	21.8302
chr20	64.4442	-0.00795261	-0.0966718	0.0807665	22.0932
chr21	46.71	-0.15864	-0.301155	-0.0161249	13.7549
chr22	50.8185	-0.00100951	-0.124826	0.122807	15.8317
