# Supplementary material for: Variant in the synaptonemal complex protein SYCE2 associates with pregnancy loss through effect on recombination
Source: Nat Struct Mol Biol. 2024 Jan 29;31(4):710–6. doi: 10.1038/s41594-023-01209-y (PMC11026158; doi:10.1038/s41594-023-01209-y)
Supplement: Supplementary file 6 — Statistical source data. [file 41594_2023_1209_MOESM6_ESM.xlsx]

## Sheet: ED_Fig2A
x	y	group
5	0.0460324	Non-carriers
10	0.0450095	Non-carriers
15	0.0404793	Non-carriers
20	0.0258658	Non-carriers
25	0.0236738	Non-carriers
30	0.0302499	Non-carriers
35	0.0239661	Non-carriers
40	0.0216279	Non-carriers
45	0.0317112	Non-carriers
50	0.0113985	Non-carriers
55	0.00847581	Non-carriers
60	0.0153441	Non-carriers
65	0.0290808	Non-carriers
70	0.024989	Non-carriers
75	0.0280579	Non-carriers
80	0.00862195	Non-carriers
85	0.0179746	Non-carriers
90	0	Non-carriers
95	0.00511472	Non-carriers
100	0.0137367	Non-carriers
105	0.0154903	Non-carriers
110	0.0185591	Non-carriers
115	0.00803741	Non-carriers
120	0.02382	Non-carriers
125	0.0181207	Non-carriers
130	0.0248429	Non-carriers
135	0.00935262	Non-carriers
140	0.0125676	Non-carriers
145	0.0109601	Non-carriers
150	0.0165132	Non-carriers
155	0.0144673	Non-carriers
160	0.0111062	Non-carriers
165	0.0195821	Non-carriers
170	0.0341955	Non-carriers
175	0.0166594	Non-carriers
180	0.0150519	Non-carriers
185	0.00657606	Non-carriers
190	0.0159287	Non-carriers
195	0.00628379	Non-carriers
200	0.0178284	Non-carriers
205	0.0223586	Non-carriers
210	0.0217741	Non-carriers
215	0.0587462	Non-carriers
220	0.0324419	Non-carriers
225	0.0305422	Non-carriers
230	0.0458863	Non-carriers
235	0.0201666	Non-carriers
240	0.000730674	Non-carriers
245	0	Non-carriers
5	0.0604839	Carriers
10	0.0483871	Carriers
15	0.0524194	Carriers
20	0.0282258	Carriers
25	0.0282258	Carriers
30	0.0403226	Carriers
35	0.016129	Carriers
40	0.0241935	Carriers
45	0.016129	Carriers
50	0.0120968	Carriers
55	0.016129	Carriers
60	0.0322581	Carriers
65	0.00806452	Carriers
70	0.016129	Carriers
75	0.016129	Carriers
80	0.00403226	Carriers
85	0.00806452	Carriers
90	0	Carriers
95	0	Carriers
100	0.00403226	Carriers
105	0	Carriers
110	0.00806452	Carriers
115	0	Carriers
120	0.0322581	Carriers
125	0.016129	Carriers
130	0.00403226	Carriers
135	0.00403226	Carriers
140	0.00806452	Carriers
145	0.00403226	Carriers
150	0.0120968	Carriers
155	0.00806452	Carriers
160	0.016129	Carriers
165	0.0120968	Carriers
170	0.0241935	Carriers
175	0.016129	Carriers
180	0.00806452	Carriers
185	0.00403226	Carriers
190	0.0120968	Carriers
195	0.00403226	Carriers
200	0.016129	Carriers
205	0.0564516	Carriers
210	0.0201613	Carriers
215	0.0645161	Carriers
220	0.0282258	Carriers
225	0.0322581	Carriers
230	0.108871	Carriers
235	0.0483871	Carriers
240	0	Carriers
245	0	Carriers

## Sheet: ED_Fig2B
x	y	group
5	0.0459557	Non-carriers
10	0.0403974	Non-carriers
15	0.0324979	Non-carriers
20	0.020264	Non-carriers
25	0.0197271	Non-carriers
30	0.0305436	Non-carriers
35	0.0231181	Non-carriers
40	0.0224796	Non-carriers
45	0.0342878	Non-carriers
50	0.0125725	Non-carriers
55	0.00836393	Non-carriers
60	0.016544	Non-carriers
65	0.0261464	Non-carriers
70	0.0261173	Non-carriers
75	0.0302775	Non-carriers
80	0.0103473	Non-carriers
85	0.0220684	Non-carriers
90	0.000145123	Non-carriers
95	0.00652087	Non-carriers
100	0.0172745	Non-carriers
105	0.0224941	Non-carriers
110	0.0199641	Non-carriers
115	0.0104972	Non-carriers
120	0.0240082	Non-carriers
125	0.0188515	Non-carriers
130	0.0264269	Non-carriers
135	0.00900247	Non-carriers
140	0.0161667	Non-carriers
145	0.0105988	Non-carriers
150	0.0173761	Non-carriers
155	0.0138786	Non-carriers
160	0.0112519	Non-carriers
165	0.0204333	Non-carriers
170	0.0348634	Non-carriers
175	0.0188418	Non-carriers
180	0.01473	Non-carriers
185	0.00700945	Non-carriers
190	0.0201044	Non-carriers
195	0.0105746	Non-carriers
200	0.0170616	Non-carriers
205	0.0215992	Non-carriers
210	0.0194078	Non-carriers
215	0.0444996	Non-carriers
220	0.0264946	Non-carriers
225	0.0265866	Non-carriers
230	0.0445044	Non-carriers
235	0.0252369	Non-carriers
240	0.0018866	Non-carriers
245	0	Non-carriers
5	0.0586251	Carriers
10	0.0377478	Carriers
15	0.0324757	Carriers
20	0.0255167	Carriers
25	0.0255167	Carriers
30	0.0312105	Carriers
35	0.0244623	Carriers
40	0.024884	Carriers
45	0.0341628	Carriers
50	0.0126529	Carriers
55	0.0080135	Carriers
60	0.0191902	Carriers
65	0.0229861	Carriers
70	0.023197	Carriers
75	0.0240405	Carriers
80	0.00738085	Carriers
85	0.0210881	Carriers
90	0.000210881	Carriers
95	0.00674821	Carriers
100	0.0126529	Carriers
105	0.0187685	Carriers
110	0.0179249	Carriers
115	0.00927879	Carriers
120	0.0164488	Carriers
125	0.0153943	Carriers
130	0.0179249	Carriers
135	0.00611556	Carriers
140	0.010755	Carriers
145	0.0101223	Carriers
150	0.0147617	Carriers
155	0.0158161	Carriers
160	0.0109658	Carriers
165	0.0198229	Carriers
170	0.0366934	Carriers
175	0.0187685	Carriers
180	0.0145508	Carriers
185	0.00716997	Carriers
190	0.0242514	Carriers
195	0.0120202	Carriers
200	0.0191902	Carriers
205	0.0250949	Carriers
210	0.0172923	Carriers
215	0.0436525	Carriers
220	0.0280472	Carriers
225	0.0246731	Carriers
230	0.0539857	Carriers
235	0.0350063	Carriers
240	0.00274146	Carriers
245	0	Carriers
