# Supplementary material for: Variant in the synaptonemal complex protein SYCE2 associates with pregnancy loss through effect on recombination
Source: Nat Struct Mol Biol. 2024 Jan 29;31(4):710–6. doi: 10.1038/s41594-023-01209-y (PMC11026158; doi:10.1038/s41594-023-01209-y)
Supplement: Supplementary file 7 — Statistical source data. [file 41594_2023_1209_MOESM7_ESM.xlsx]

## Sheet: ED_fig3A
Chr	x	y	errlo_y	errhi_y	lmwts
chr1	248.956	-23.5065	-31.8146	-15.1984	23.5919
chr2	242.194	-31.2382	-39.3461	-23.1302	24.1742
chr3	198.296	-15.1449	-22.5815	-7.7083	26.3566
chr4	190.215	-16.2942	-23.608	-8.98036	26.799
chr5	181.538	-11.0534	-18.1371	-3.96981	27.6699
chr6	170.806	-5.73852	-12.5507	1.07366	28.7725
chr7	159.346	-6.42064	-13.0291	0.18781	29.6595
chr8	145.139	-4.20082	-10.5482	2.14657	30.8794
chr9	138.395	0.271883	-5.82742	6.37119	32.1353
chr10	133.797	0.0852128	-6.32923	6.49966	30.5566
chr11	135.087	5.00668	-1.06982	11.0832	32.256
chr12	133.275	0.955652	-5.24851	7.15982	31.5923
chr13	114.364	-0.751709	-6.06702	4.5636	36.8752
chr14	107.044	-2.30028	-7.29391	2.69335	39.2506
chr15	101.991	-6.49531	-11.6025	-1.38813	38.378
chr16	90.3383	4.45547	-0.782813	9.69374	37.4176
chr17	83.2574	4.8384	-0.512385	10.1892	36.6307
chr18	80.3733	5.45231	0.429432	10.4752	39.0221
chr19	58.6176	9.53688	4.90073	14.173	42.2772
chr20	64.4442	8.19149	3.53029	12.8527	42.05
chr21	46.71	0.426027	-3.29796	4.15002	52.6327
chr22	50.8185	4.59546	0.746178	8.44475	50.9193

## Sheet: ED_fig3B
Chr	x	y	errlo_y	errhi_y	lmwts
chr1	248.956	0.00886192	0.00302447	0.0146994	335.769
chr2	242.194	0.00844011	0.00251937	0.0143609	331.046
chr3	198.296	0.00672287	0.000882506	0.0125632	335.602
chr4	190.215	0.00692284	0.00063754	0.0132081	311.844
chr5	181.538	0.0142203	0.00819502	0.0202455	325.304
chr6	170.806	0.00875618	0.00243232	0.01508	309.943
chr7	159.346	0.00828215	0.00122037	0.0153439	277.556
chr8	145.139	0.00443063	-0.00211882	0.0109801	299.267
chr9	138.395	0.00994918	0.0021971	0.0177013	252.84
chr10	133.797	-0.0016864	-0.0084429	0.0050701	290.096
chr11	135.087	0.0109262	0.00294595	0.0189065	245.611
chr12	133.275	0.0161459	0.00940757	0.0228843	290.879
chr13	114.364	0.00436684	-0.00341316	0.0121468	251.933
chr14	107.044	0.0107789	0.00187404	0.0196838	220.108
chr15	101.991	0.00885579	0.000990474	0.0167211	249.2
chr16	90.3383	0.0108782	0.00273638	0.01902	240.738
chr17	83.2574	0.00559488	-0.00212536	0.0133151	253.883
chr18	80.3733	0.00639285	-0.00158641	0.0143721	245.642
chr19	58.6176	-0.00027366	-0.00851865	0.00797133	237.725
chr20	64.4442	0.00977186	0.00151641	0.0180273	237.424
chr21	46.71	0.00317114	-0.00759894	0.0139412	181.991
chr22	50.8185	0.00543019	-0.00629764	0.017158	167.128

## Sheet: ED_fig3C
Chr	x	y	errlo_y	errhi_y	lmwts
chr1	248.956	-0.0113859	-0.0258718	0.00310004	135.306
chr2	242.194	-0.000865407	-0.0159302	0.0141994	130.107
chr3	198.296	0.00135616	-0.0144185	0.0171308	124.252
chr4	190.215	-0.00228051	-0.0184744	0.0139134	121.036
chr5	181.538	-0.00457585	-0.0210626	0.0119109	118.885
chr6	170.806	0.0112114	-0.0058056	0.0282284	115.181
chr7	159.346	0.00714465	-0.0103261	0.0246154	112.189
chr8	145.139	-0.0121304	-0.0303369	0.00607603	107.656
chr9	138.395	-0.00260755	-0.0209084	0.0156933	107.101
chr10	133.797	0.0016266	-0.01622	0.0194732	109.827
chr11	135.087	-0.00650606	-0.0253672	0.012355	103.92
chr12	133.275	-0.00396849	-0.0221821	0.0142451	107.614
chr13	114.364	-0.00752564	-0.0272294	0.0121781	99.4758
chr14	107.044	-0.00257209	-0.0233546	0.0182104	94.312
chr15	101.991	-0.00709685	-0.0278083	0.0136146	94.636
chr16	90.3383	-0.0184667	-0.0380037	0.00107025	100.325
chr17	83.2574	-0.00396514	-0.0237552	0.0158249	99.0413
chr18	80.3733	0.0253058	0.00545494	0.0451567	98.7381
chr19	58.6176	-0.00332062	-0.0254723	0.0188311	88.483
chr20	64.4442	-0.00974799	-0.0307493	0.0112533	93.3297
chr21	46.71	0.0124714	-0.0123796	0.0373224	78.8724
chr22	50.8185	-0.0144091	-0.0391643	0.0103461	79.1772

## Sheet: ED_fig3D
Chr	x	y	errlo_y	errhi_y	lmwts
chr1	248.956	0.0339982	0.00572367	0.0622726	69.3217
chr2	242.194	0.0733317	0.0435668	0.103097	65.8506
chr3	198.296	0.0459605	0.0140734	0.0778475	61.4681
chr4	190.215	0.028429	-0.00712728	0.0639852	55.125
chr5	181.538	0.0264802	-0.00808703	0.0610475	56.7022
chr6	170.806	0.0228134	-0.0123538	0.0579805	55.7348
chr7	159.346	0.0509088	0.0141201	0.0876974	53.2782
chr8	145.139	-0.00124745	-0.0404108	0.0379159	50.0478
chr9	138.395	0.0335181	-0.00720703	0.0742431	48.1285
chr10	133.797	0.0208404	-0.0149075	0.0565884	54.8294
chr11	135.087	0.00931686	-0.0276328	0.0462666	53.0462
chr12	133.275	0.0291871	-0.0062942	0.0646683	55.2416
chr13	114.364	0.0265106	-0.0167314	0.0697525	45.3272
chr14	107.044	0.0347682	-0.0138914	0.0834279	40.2807
chr15	101.991	0.0817529	0.0363806	0.127125	43.1992
chr16	90.3383	0.0529131	0.00767286	0.0981534	43.3251
chr17	83.2574	0.0628883	0.0257262	0.10005	52.7429
chr18	80.3733	0.0361404	-0.00901209	0.0812929	43.4094
chr19	58.6176	0.0366574	-0.00145982	0.0747746	51.4215
chr20	64.4442	0.0433594	0.0037125	0.0830064	49.4374
chr21	46.71	0.0733794	0.00751436	0.139244	29.7586
chr22	50.8185	0.0314827	-0.00625169	0.0692171	51.9435
