# Supplementary material for: Variant in the synaptonemal complex protein SYCE2 associates with pregnancy loss through effect on recombination
Source: Nat Struct Mol Biol. 2024 Jan 29;31(4):710–6. doi: 10.1038/s41594-023-01209-y (PMC11026158; doi:10.1038/s41594-023-01209-y)
Supplement: Supplementary file 8 — Statistical source data. [file 41594_2023_1209_MOESM8_ESM.xlsx]

## Sheet: ED_fig4A
pheno	rsName	x	y	errlo_x	errhi_x	errlo_y	errhi_y
teldist	rs1254319	0.086	-0.00651527	0.0685417	0.103458	-0.0111161	-0.00191449
teldist	rs189296436	0.806	-0.0880333	0.734504	0.877496	-0.113159	-0.0629071

## Sheet: ED_fig4B
pheno	rsName	x	y	errlo_x	errhi_x	errlo_y	errhi_y
recrate_chr2	rs1254319	0.067	-0.00651527	0.0498503	0.0841497	-0.0111161	-0.00191449
recrate_chr2	rs189296436	0.252	-0.0880333	0.180542	0.323458	-0.113159	-0.0629071
recrate_chr2	rs1132644	0.047	0.003042	0.0309538	0.0630462	-0.00108969	0.00717369
recrate_chr2	rs8006817	0.055	0.00590731	0.038627	0.071373	0.00173054	0.0100841
recrate_chr2	rs199913382	0.076	-0.000434512	0.0553867	0.0966133	-0.00670702	0.005838
recrate_chr2	rs531496041	0.333	-0.0165451	0.231979	0.434021	-0.0455164	0.0124262
recrate_chr2	rs3816474	0.066	-0.00555966	0.0468461	0.0851539	-0.0106084	-0.000510946

## Sheet: ED_fig4C
pheno	rsName	x	y	errlo_x	errhi_x	errlo_y	errhi_y
gc_content	rs189296436	0.365	0.0880333	0.292362	0.437638	0.0629071	0.113159
gc_content	rs8006817	0.05	0.00590731	0.0333785	0.0666215	0.00173054	0.0100841
gc_content	rs3816474	0.122	-0.00555966	0.102331	0.141669	-0.0106084	-0.000510946
gc_content	rs11165778	0.053	-0.003042	0.0353506	0.0706494	-0.00769443	0.00161043
gc_content	rs547864362	0.411	0.0232772	0.288952	0.533048	-0.0213842	0.0679385
gc_content	rs71409548	0.06	-0.00117101	0.0403016	0.0796984	-0.00741082	0.0050688
gc_content	rs1044758	0.131	0.000782434	0.0930076	0.168992	-0.00851595	0.0100808
gc_content	rs2973631	0.279	-0.000781027	0.233242	0.324758	-0.014174	0.0126119
gc_content	rs5978692	0.076	-0.000173683	0.0585409	0.0934591	-0.00529472	0.00494735

## Sheet: ED_fig4D
pheno	rsName	x	y	errlo_x	errhi_x	errlo_y	errhi_y
reptime	rs189296436	0.298	0.0880333	0.225075	0.370925	0.0629071	0.113159
reptime	rs3816474	0.116	-0.00555966	0.0962838	0.135716	-0.0106084	-0.000510946
reptime	rs547864362	0.447	0.0232772	0.324885	0.569115	-0.0213842	0.0679385
reptime	rs2973631	0.236	-0.000781027	0.190083	0.281917	-0.014174	0.0126119
reptime	rs6656535	0.053	-0.00568725	0.0361441	0.0698559	-0.0100084	-0.00136612
reptime	rs1416389	0.202	0.0103811	0.153715	0.250285	-0.00126042	0.0220227
reptime	rs61735519	0.179	8.68676e-05	0.141715	0.216285	-0.00840308	0.00857681
reptime	rs152152	0.054	0.00273597	0.0366189	0.0713811	-0.00263418	0.00810611
reptime	rs1766848	0.091	-0.00629931	0.0620576	0.119942	-0.0131908	0.000592169
reptime	.	0.065	-0.000217202	0.0475105	0.0824895	-0.00964932	0.00921491
